# Supplementary material for: Resurrecting essential amino acid biosynthesis in mammalian cells
Source: eLife. 2022 Sep 27;11:e72847. doi: 10.7554/eLife.72847 (PMC9560156; doi:10.7554/eLife.72847)
Supplement: Figure 2—figure supplement 2—source data 1. [file elife-72847-fig2-figsupp2-data1.zip]

Archive with 6 entries (5 files):
- Figure 2-figure supplement 2-source data 1/
- __MACOSX/._Figure 2-figure supplement 2-source data 1
- Figure 2-figure supplement 2-source data 1/Figure 2ΓÇôfigure supplement 2-source data 1-raw unedited.tif
- __MACOSX/Figure 2-figure supplement 2-source data 1/._Figure 2ΓÇôfigure supplement 2-source data 1-raw unedited.tif
- Figure 2-figure supplement 2-source data 1/Figure 2ΓÇôfigure supplement 2-source data 1-uncropped annotated.ai
- __MACOSX/Figure 2-figure supplement 2-source data 1/._Figure 2ΓÇôfigure supplement 2-source data 1-uncropped annotated.ai
