# Supplementary material for: Resurrecting essential amino acid biosynthesis in mammalian cells
Source: eLife. 2022 Sep 27;11:e72847. doi: 10.7554/eLife.72847 (PMC9560156; doi:10.7554/eLife.72847)
Supplement: Figure 2—figure supplement 2—source data 2. [file elife-72847-fig2-figsupp2-data2.zip]

Archive with 10 entries (9 files):
- Figure 2-figure supplement 2-source data 2/
- __MACOSX/._Figure 2-figure supplement 2-source data 2
- Figure 2-figure supplement 2-source data 2/Figure 2 ΓÇô figure supplement 2C source data 3-raw unedited-Tubulin only.tif
- __MACOSX/Figure 2-figure supplement 2-source data 2/._Figure 2 ΓÇô figure supplement 2C source data 3-raw unedited-Tubulin only.tif
- Figure 2-figure supplement 2-source data 2/Figure 2 ΓÇô figure supplement 2C source data 1-raw unedited.tif
- __MACOSX/Figure 2-figure supplement 2-source data 2/._Figure 2 ΓÇô figure supplement 2C source data 1-raw unedited.tif
- Figure 2-figure supplement 2-source data 2/Figure 2 ΓÇô figure supplement 2C source data 2-raw unedited-P2A only.tif
- __MACOSX/Figure 2-figure supplement 2-source data 2/._Figure 2 ΓÇô figure supplement 2C source data 2-raw unedited-P2A only.tif
- Figure 2-figure supplement 2-source data 2/Figure 2 ΓÇô figure supplement 2C source data 4-uncropped annotated.ai
- __MACOSX/Figure 2-figure supplement 2-source data 2/._Figure 2 ΓÇô figure supplement 2C source data 4-uncropped annotated.ai
