# Supplementary material for: Resurrecting essential amino acid biosynthesis in mammalian cells
Source: eLife. 2022 Sep 27;11:e72847. doi: 10.7554/eLife.72847 (PMC9560156; doi:10.7554/eLife.72847)
Supplement: Figure 2—figure supplement 3—source data 1. [file elife-72847-fig2-figsupp3-data1.zip]

Archive with 2 entries (2 files):
- Figure 2-figure supplement 3 source data 1.xlsx
- __MACOSX/._Figure 2-figure supplement 3 source data 1.xlsx
